# Supplementary material for: Antioxidant and Cytoprotective Capacities of Various Wheat (Triticum aestivum L.) Cultivars in Korea
Source: Foods. 2022 Aug 5;11(15):2338. doi: 10.3390/foods11152338 (PMC9368500; doi:10.3390/foods11152338)
Supplement: Supplementary file 1 [file foods-11-02338-s001.zip]

Archive with 1 entries (1 files):
- foods-1826480-supplementary.pdf
